# Supplementary material for: Estimated Mask Use and Temporal Relationship to COVID-19 Epidemiology of Black Lives Matter Protests in 12 Cities
Source: J Racial Ethn Health Disparities. 2022 May 11;10(3):1212–23. doi: 10.1007/s40615-022-01308-4 (PMC9092928; doi:10.1007/s40615-022-01308-4)
Supplement: Supplementary file 1 — Supplementary file (XLXS 139 KB) [file 40615_2022_1308_MOESM1_ESM.xlxs]

## Sheet: Sources
City/State	Photo ID	Date of media article	Search terms	Source Link	Photo ID
London/London	1	2020-06-03	london AND {"george floyd" OR "protests" OR "black lives matter" OR "blm"} after:2020-05-27	https://www.aa.com.tr/en/pg/photo-gallery/black-lives-matter-demonstration-in-london/0	1
London/London	2	2020-06-03	london AND {"george floyd" OR "protests" OR "black lives matter" OR "blm"} after:2020-05-27	https://www.aa.com.tr/en/pg/photo-gallery/black-lives-matter-demonstration-in-london/0	2
London/London	3	2020-06-09	london AND {"george floyd" OR "protests" OR "black lives matter" OR "blm"} after:2020-05-27	https://0161festival.com/blm-protest-london/	3
London/London	4	2020-06-10	london AND {"george floyd" OR "protests" OR "black lives matter" OR "blm"} after:2020-05-27	https://pitchfork.com/news/black-uk-music-executives-form-new-coalition-call-for-anti-racist-industry-reforms/	4
London/London	5	2020-06-06	london AND {"george floyd" OR "protests" OR "black lives matter" OR "blm"} after:2020-05-27	https://www.thebangoraye.com/government-warn-not-to-attend-demonstrations-over-coronavirus-fears/	5
London/London	6	2020-06-06	london AND {"george floyd" OR "protests" OR "black lives matter" OR "blm"} after:2020-05-27	https://globalnews.ca/news/7035019/london-ontario-black-lives-matter-protest/	6
London/London	7	2020-06-03	london AND {"george floyd" OR "protests" OR "black lives matter" OR "blm"} after:2020-05-27	https://www.mylondon.news/news/zone-1-news/live-updates-london-black-lives-18354763	7
London/London	8	2020-06-04	london AND {"george floyd" OR "protests" OR "black lives matter" OR "blm"} after:2020-05-27	https://ruptly.tv/en/videos/20200603-045	8
London/London	9	2020-06-06	london AND {"george floyd" OR "protests" OR "black lives matter" OR "blm"} after:2020-05-27	https://www.theguardian.com/uk-news/2020/jun/06/george-floyd-protests-uk-anti-racism-campaign	9
London/London	11	2020-06-03	london AND {"george floyd" OR "protests" OR "black lives matter" OR "blm"} after:2020-05-27	https://www.marketresearchnewspaper.com/2020/06/03/george-floyd-protests-live-hundreds-descend-on-londons-hyde-park-for-black-lives-matter-demonstration/	11
London/London	12	2020-06-03	london AND {"george floyd" OR "protests" OR "black lives matter" OR "blm"} after:2020-05-27	https://www.gettyimages.co.uk/detail/news-photo/protesters-wearing-face-masks-hold-up-signs-during-a-black-news-photo/1243294892	12
London/London	13	2020-06-03	london AND {"george floyd" OR "protests" OR "black lives matter" OR "blm"} after:2020-05-27	https://www.gettyimages.co.uk/detail/news-photo/thousands-of-people-gather-in-hyde-park-to-protest-against-news-photo/1217492147	13
London/London	14	2020-06-03	london AND {"george floyd" OR "protests" OR "black lives matter" OR "blm"} after:2020-05-27	https://www.gettyimages.co.uk/detail/news-photo/protesters-gather-at-the-start-of-a-black-lives-matter-news-photo/1244020048	14
London/London	15	2020-06-03	london AND {"george floyd" OR "protests" OR "black lives matter" OR "blm"} after:2020-05-27	https://www.gettyimages.co.uk/detail/news-photo/actor-john-boyega-is-seen-in-the-crowd-during-a-black-lives-news-photo/1217458612	15
London/London	16	2020-06-03	london AND {"george floyd" OR "protests" OR "black lives matter" OR "blm"} after:2020-05-27	https://www.gettyimages.co.uk/detail/news-photo/protesters-wearing-face-masks-hold-up-placards-and-raise-news-photo/1217437349	16
London/London	17	2020-06-03	london AND {"george floyd" OR "protests" OR "black lives matter" OR "blm"} after:2020-05-27	https://www.gettyimages.co.uk/detail/news-photo/protesters-wearing-face-masks-hold-up-placards-during-a-news-photo/1217434120	17
London/London	18	2020-06-03	london AND {"george floyd" OR "protests" OR "black lives matter" OR "blm"} after:2020-05-27	https://www.gettyimages.co.uk/detail/news-photo/protesters-wear-face-masks-hold-up-signs-during-a-black-news-photo/1217457936	18
London/London	19	2020-06-03	london AND {"george floyd" OR "protests" OR "black lives matter" OR "blm"} after:2020-05-27	https://www.mylondon.news/news/zone-1-news/gallery/first-pictures-black-lives-matter-18356866	19
London/London	20	2020-06-04	london AND {"george floyd" OR "protests" OR "black lives matter" OR "blm"} after:2020-05-27	https://www.iol.co.za/news/world/9-powerful-pictures-from-londons-protest-against-the-death-of-george-floyd-48921442	20
London/London	21	2020-06-03	london AND {"george floyd" OR "protests" OR "black lives matter" OR "blm"} after:2020-05-27	https://www.reporter.am/thousands-of-black-lives-matter-protestors-head-for-londons-hyde-park/	21
London/London	22	2020-06-03	london AND {"george floyd" OR "protests" OR "black lives matter" OR "blm"} after:2020-05-27	https://simplenews.co.uk/general/london-george-floyd-protests-thousands-of-activists-take-the-knee-together-across-london/	22
London/London	23	2020-06-03	london AND {"george floyd" OR "protests" OR "black lives matter" OR "blm"} after:2020-05-27	https://www.stokesentinel.co.uk/news/stoke-on-trent-news/police-issue-statement-after-banning-4189527	23
Melbourne/Vic	1	2020-06-06	{Melbourne} AND {Victoria OR VIC} {"george floyd" OR "protests" OR "black lives matter" OR "blm"} after:2020-06-05	https://www.theage.com.au/national/victoria/sea-of-defiance-melbourne-turns-out-for-black-lives-20200606-p55068.html?fbclid=IwAR128gTNqUfo8Bo2YNKB5QU1mugQJ6WjvxsgQXJ_7eJ9zWYToJ5MHDUrhQ0	1
Melbourne/Vic	2	2020-06-06	{Melbourne} AND {Victoria OR VIC} {"george floyd" OR "protests" OR "black lives matter" OR "blm"} after:2020-06-05	https://www.theage.com.au/national/victoria/sea-of-defiance-melbourne-turns-out-for-black-lives-20200606-p55068.html?fbclid=IwAR128gTNqUfo8Bo2YNKB5QU1mugQJ6WjvxsgQXJ_7eJ9zWYToJ5MHDUrhQ0	2
Melbourne/Vic	3	2020-06-06	{Melbourne} AND {Victoria OR VIC} {"george floyd" OR "protests" OR "black lives matter" OR "blm"} after:2020-06-05	https://www.theage.com.au/national/victoria/sea-of-defiance-melbourne-turns-out-for-black-lives-20200606-p55068.html?fbclid=IwAR128gTNqUfo8Bo2YNKB5QU1mugQJ6WjvxsgQXJ_7eJ9zWYToJ5MHDUrhQ0	3
Melbourne/Vic	4	2020-06-06	{Melbourne} AND {Victoria OR VIC} {"george floyd" OR "protests" OR "black lives matter" OR "blm"} after:2020-06-05	https://www.theage.com.au/national/victoria/sea-of-defiance-melbourne-turns-out-for-black-lives-20200606-p55068.html?fbclid=IwAR128gTNqUfo8Bo2YNKB5QU1mugQJ6WjvxsgQXJ_7eJ9zWYToJ5MHDUrhQ0	4
Melbourne/Vic	5	2020-06-08	{Melbourne} AND {Victoria OR VIC} {"george floyd" OR "protests" OR "black lives matter" OR "blm"} after:2020-06-05	https://www.facebook.com/112925830359857/photos/bc.AbrO9v-B6GmMQjDIQxc_7cwNgjnZVrUjrZfr_jccAswZwPbztSSdIFYXWYBvlfrY7XCn3gFOpblswwxasFB0XMVO39DddQmvyX2Rd5lFoMTXJeVgPAKCaDcNZmgT3uHdRemr9uoj_LfGOdteWujvgcIzogBf5Ru484SwVvKtcs6J4Q/145145077137932/?opaqueCursor=Abrt4Rjmv-Z20wdrZyu26ENtVvGAlmuLRsvETgdY8DQlHL8w2JBloX01jhyPa1LBaWQKfdeFrXSOOSBY6fkiYErBApGxZWbkdgtosIX6jXWdqmqYeNPGkst359VcoK1xWSdQi1RMjnLn6Lt…	5
Melbourne/Vic	6	2020-06-06	{Melbourne} AND {Victoria OR VIC} {"george floyd" OR "protests" OR "black lives matter" OR "blm"} after:2020-06-05	https://www.facebook.com/photo/?fbid=294186911973662&set=bc.Abpr9Ya8O9PYYV9D0nbMCWJPb7i4-AFT9BYTqd6xgASQAC0aIwa8mYbUoZwNZuHKN6lWrw-os6BH849xDpWd2LViPpCxjtlqyk5FQIj2slnQAU4KusETBx_q5MFG3LRifVreP7VMHF0Kd8HKndBhCfL-wuJ79mQQC7HkdyYsgcEdRA&opaqueCursor=AboQW1zwhS49Nmuhnqj5lJ8GGH8TZ9_V_JBl4dH3Pyq2cEvSbvTlQmO4wilWuzuAetAAjlUhngAbrFF2lAW3pXASdNAE0kdqnLiOwvJIAKQX2FbgVhhREL45tdnbjn7tDjgt61knvuXvKU7fmjmKGRe…	6
Melbourne/Vic	7	2020-06-06	{Melbourne} AND {Victoria OR VIC} {"george floyd" OR "protests" OR "black lives matter" OR "blm"} after:2020-06-05	https://www.gettyimages.co.uk/detail/news-photo/general-view-of-protesters-as-they-march-on-june-06-2020-in-news-photo/1246945520	7
Melbourne/Vic	8	2020-06-06	{Melbourne} AND {Victoria OR VIC} {"george floyd" OR "protests" OR "black lives matter" OR "blm"} after:2020-06-05	https://www.gettyimages.co.uk/detail/news-photo/people-hold-up-placards-at-a-black-lives-matter-protest-to-news-photo/1217825829	8
Melbourne/Vic	9	2020-06-06	{Melbourne} AND {Victoria OR VIC} {"george floyd" OR "protests" OR "black lives matter" OR "blm"} after:2020-06-05	https://www.gettyimages.co.uk/detail/news-photo/on-june-06-2020-in-melbourne-australia-events-across-news-photo/1246882441	9
Melbourne/Vic	10	2020-06-06	{Melbourne} AND {Victoria OR VIC} {"george floyd" OR "protests" OR "black lives matter" OR "blm"} after:2020-06-05	https://www.gettyimages.co.uk/detail/news-photo/protesters-react-as-they-listen-to-speeches-outside-news-photo/1246935899	10
Melbourne/Vic	11	2020-06-06	{Melbourne} AND {Victoria OR VIC} {"george floyd" OR "protests" OR "black lives matter" OR "blm"} after:2020-06-05	https://www.gettyimages.co.uk/detail/news-photo/protesters-hold-placards-in-front-of-black-lives-matter-news-photo/1246945101	11
Melbourne/Vic	12	2020-06-06	{Melbourne} AND {Victoria OR VIC} {"george floyd" OR "protests" OR "black lives matter" OR "blm"} after:2020-06-05	https://www.gettyimages.co.uk/detail/news-photo/black-lives-matter-protestors-observe-a-minutes-silence-in-news-photo/1246919691	12
Melbourne/Vic	13	2020-06-06	{Melbourne} AND {Victoria OR VIC} {"george floyd" OR "protests" OR "black lives matter" OR "blm"} after:2020-06-05	https://www.abc.net.au/news/2020-06-06/black-lives-matter-rallies-held-across-australia/12325442	13
Melbourne/Vic	14	2020-06-07	{Melbourne} AND {Victoria OR VIC} {"george floyd" OR "protests" OR "black lives matter" OR "blm"} after:2020-06-05	https://www.theguardian.com/australia-news/2020/jun/06/australian-black-lives-matter-protests-tens-of-thousands-demand-end-to-indigenous-deaths-in-custody	14
Melbourne/Vic	15	2020-06-10	{Melbourne} AND {Victoria OR VIC} {"george floyd" OR "protests" OR "black lives matter" OR "blm"} after:2020-06-05	https://www.heraldsun.com.au/coronavirus/black-lives-matter-protesters-return-to-work-fail-to-selfisolate/news-story/e05844f423a117b7c7199f32e4dc3bd1	15
Melbourne/Vic	16	2020-06-06	{Melbourne} AND {Victoria OR VIC} {"george floyd" OR "protests" OR "black lives matter" OR "blm"} after:2020-06-05	https://www.abc.net.au/news/2020-06-06/australian-black-lives-matter-protests-in-photos/12329642	16
Melbourne/Vic	17	2020-06-06	{Melbourne} AND {Victoria OR VIC} {"george floyd" OR "protests" OR "black lives matter" OR "blm"} after:2020-06-05	https://www.nytimes.com/2020/06/06/world/george-floyd-global-protests.html	17
Melbourne/Vic	18	2020-06-06	{Melbourne} AND {Victoria OR VIC} {"george floyd" OR "protests" OR "black lives matter" OR "blm"} after:2020-06-05	https://www.abc.net.au/news/2020-06-08/black-lives-matter-protest-heightens-coronavirus-fears/12331680	18
Melbourne/Vic	19	2020-06-12	{Melbourne} AND {Victoria OR VIC} {"george floyd" OR "protests" OR "black lives matter" OR "blm"} after:2020-06-05	https://www.theaustralian.com.au/nation/coronavirus-now-for-the-second-wave-of-protests/news-story/356a5bc9d442281e3f11957b37d12cc2	19
Melbourne/Vic	20	2020-06-06	{Melbourne} AND {Victoria OR VIC} {"george floyd" OR "protests" OR "black lives matter" OR "blm"} after:2020-06-05	https://www.flickr.com/photos/matthrkac/49976915137/in/album-72157714597574173/	20
Melbourne/Vic	21	2020-06-06	{Melbourne} AND {Victoria OR VIC} {"george floyd" OR "protests" OR "black lives matter" OR "blm"} after:2020-06-05	https://www.flickr.com/photos/matthrkac/49976650156/in/album-72157714597574173/	21
Melbourne/Vic	22	2020-06-06	{Melbourne} AND {Victoria OR VIC} {"george floyd" OR "protests" OR "black lives matter" OR "blm"} after:2020-06-05	https://www.flickr.com/photos/matthrkac/49976650156/in/album-72157714597574173/	22
Melbourne/Vic	23	2020-06-06	{Melbourne} AND {Victoria OR VIC} {"george floyd" OR "protests" OR "black lives matter" OR "blm"} after:2020-06-05	https://www.flickr.com/photos/matthrkac/49976650156/in/album-72157714597574173/	23
Sydney/NSW	1	2020-06-11	{Sydney} AND {New South Wales OR NSW}{"george floyd" OR "protests" OR "black lives matter" OR "blm"} after:2020-06-05	https://www.smh.com.au/national/rather-than-risk-rallies-let-s-show-black-lives-matter-with-an-eight-minute-blackout-20200611-p551ng.html	1
Sydney/NSW	2	2020-06-10	{Sydney} AND {New South Wales OR NSW}{"george floyd" OR "protests" OR "black lives matter" OR "blm"} after:2020-06-05	https://www.dailymail.co.uk/news/article-8402711/Black-Lives-Matter-protests-delay-lifting-coronavirus-restrictions.html	2
Sydney/NSW	3	2020-06-02	{Sydney} AND {New South Wales OR NSW}{"george floyd" OR "protests" OR "black lives matter" OR "blm"} after:2020-06-05	https://www.news.com.au/national/nsw-act/news/black-lives-matter-protests-takes-place-in-sydney-in-wake-of-us-demonstrations/news-story/80f6bbbba12537b34d3e3a94d91391bd	3
Sydney/NSW	4	2020-06-11	{Sydney} AND {New South Wales OR NSW}{"george floyd" OR "protests" OR "black lives matter" OR "blm"} after:2020-06-05	https://www.sbs.com.au/news/audiotrack/pm-warns-black-lives-matter-protesters-should-face-charges-if-defying-health-advice	4
Sydney/NSW	5	2020-06-06	{Sydney} AND {New South Wales OR NSW}{"george floyd" OR "protests" OR "black lives matter" OR "blm"} after:2020-06-05	https://www.voanews.com/usa/nation-turmoil-george-floyd-protests/thousands-attend-australian-anti-racism-protests	5
Sydney/NSW	6	2020-06-06	{Sydney} AND {New South Wales OR NSW}{"george floyd" OR "protests" OR "black lives matter" OR "blm"} after:2020-06-05	http://www.xinhuanet.com/english/2020-06/06/c_139119358.htm	6
Sydney/NSW	8	2020-06-06	{Sydney} AND {New South Wales OR NSW}{"george floyd" OR "protests" OR "black lives matter" OR "blm"} after:2020-06-05	http://www.xinhuanet.com/english/2020-06/06/c_139119358_7.htm	8
Sydney/NSW	9	2020-06-06	{Sydney} AND {New South Wales OR NSW}{"george floyd" OR "protests" OR "black lives matter" OR "blm"} after:2020-06-05	http://www.xinhuanet.com/english/2020-06/06/c_139119358_8.htm	9
Sydney/NSW	10	2020-06-06	{Sydney} AND {New South Wales OR NSW}{"george floyd" OR "protests" OR "black lives matter" OR "blm"} after:2020-06-05	https://edition.cnn.com/us/live-news/george-floyd-protests-06-05-20/h_122b8c7b9cf4fae6516ee950e4861d7f	10
Sydney/NSW	11	2020-06-06	{Sydney} AND {New South Wales OR NSW}{"george floyd" OR "protests" OR "black lives matter" OR "blm"} after:2020-06-05	https://www.voanews.com/usa/nation-turmoil-george-floyd-protests/thousands-australian-black-lives-matter-protestors-ignore	11
Sydney/NSW	12	2020-06-08	{Sydney} AND {New South Wales OR NSW}{"george floyd" OR "protests" OR "black lives matter" OR "blm"} after:2020-06-05	https://www.smh.com.au/national/after-the-protest-what-comes-next-20200607-p5508o.html	12
Sydney/NSW	13	2020-06-02	{Sydney} AND {New South Wales OR NSW}{"george floyd" OR "protests" OR "black lives matter" OR "blm"} after:2020-06-05	https://www.theguardian.com/australia-news/2020/jun/02/hundreds-march-in-sydney-to-protest-against-indigenous-deaths-and-george-floyd-killing	13
Sydney/NSW	14	2020-06-12	{Sydney} AND {New South Wales OR NSW}{"george floyd" OR "protests" OR "black lives matter" OR "blm"} after:2020-06-05	https://www.sbs.com.au/news/public-health-expert-says-black-lives-matter-protests-should-be-allowed-to-go-ahead	14
Sydney/NSW	16	2020-06-09	{Sydney} AND {New South Wales OR NSW}{"george floyd" OR "protests" OR "black lives matter" OR "blm"} after:2020-06-05	https://www.theguardian.com/world/2020/jun/09/australias-pacific-minister-called-black-lives-matter-protests-self-indulgent-he-couldnt-be-more-wrong	16
Sydney/NSW	18	2020-06-07	{Sydney} AND {New South Wales OR NSW}{"george floyd" OR "protests" OR "black lives matter" OR "blm"} after:2020-06-05	https://www.straitstimes.com/asia/australianz/australian-minister-calls-anti-racism-protests-self-indulgent	18
Sydney/NSW	19	2020-06-05	{Sydney} AND {New South Wales OR NSW}{"george floyd" OR "protests" OR "black lives matter" OR "blm"} after:2020-06-05	https://www.abc.net.au/news/2020-06-05/court-rules-sydney-black-lives-protest-unsafe-due-to-coronavirus/12324186	19
Sydney/NSW	20	2020-06-02	{Sydney} AND {New South Wales OR NSW}{"george floyd" OR "protests" OR "black lives matter" OR "blm"} after:2020-06-05	https://www.shutterstock.com/nb/editorial/image-editorial/black-lives-matter-rally-in-unity-with-protests-over-the-death-of-george-floyd-sydney-sydney-australia-02-jun-2020-10667182am	20
Sydney/NSW	21	2020-06-02	{Sydney} AND {New South Wales OR NSW}{"george floyd" OR "protests" OR "black lives matter" OR "blm"} after:2020-06-05	https://www.shutterstock.com/nb/editorial/image-editorial/black-lives-matter-rally-in-unity-with-protests-over-the-death-of-george-floyd-sydney-sydney-australia-02-jun-2020-10667182ak	21
Sydney/NSW	22	2020-06-02	{Sydney} AND {New South Wales OR NSW}{"george floyd" OR "protests" OR "black lives matter" OR "blm"} after:2020-06-05	https://www.shutterstock.com/nb/editorial/image-editorial/black-lives-matter-rally-in-unity-with-protests-over-the-death-of-george-floyd-sydney-sydney-australia-02-jun-2020-10667182aa	22
Sydney/NSW	23	2020-06-02	{Sydney} AND {New South Wales OR NSW}{"george floyd" OR "protests" OR "black lives matter" OR "blm"} after:2020-06-05	https://thenewdaily.com.au/news/2020/06/02/black-lives-matter-rally-sydney/	23
Sydney/NSW	24	2020-06-18	{Sydney} AND {New South Wales OR NSW}{"george floyd" OR "protests" OR "black lives matter" OR "blm"} after:2020-06-05	https://www.news.com.au/national/black-lives-matter-protests-spread-to-sydney/video/0271d99566111511c85913b97f2e4f2c	24
Sydney/NSW	25	2020-06-08	{Sydney} AND {New South Wales OR NSW}{"george floyd" OR "protests" OR "black lives matter" OR "blm"} after:2020-06-05	https://www.sbs.com.au/news/everyone-who-attended-black-lives-matter-rallies-should-self-isolate-for-two-weeks	25
Sydney/NSW	26	2020-06-11	{Sydney} AND {New South Wales OR NSW}{"george floyd" OR "protests" OR "black lives matter" OR "blm"} after:2020-06-05	https://edition.cnn.com/2020/06/06/australia/australia-black-lives-matter-protests-intl-hnk/index.html	26
Sydney/NSW	27	2020-06-07	{Sydney} AND {New South Wales OR NSW}{"george floyd" OR "protests" OR "black lives matter" OR "blm"} after:2020-06-05	https://www.greenleft.org.au/content/photos-close-200000-march-black-lives-matter-rallies-across-australia	27
Sydney/NSW	28	2020-06-06	{Sydney} AND {New South Wales OR NSW}{"george floyd" OR "protests" OR "black lives matter" OR "blm"} after:2020-06-05	https://www.ctvnews.ca/world/protesters-support-black-lives-matter-on-3-continents-1.4972469	28
Columbia/SC	3	2020-06-14	{Columbia} AND {South Carolina or SC} AND {"george floyd" OR "protests" OR "black lives matter" OR "blm"} after:2020-05-29	https://www.alamy.com/columbia-south-carolina-usa-june-14-2020-thousands-march-through-the-streets-of-downtown-columbia-while-they-participate-in-the-million-man-mar-image362497172.html?pv=1&stamp=2&imageid=E907D149-E128-4297-8D85-FFB38D801BF8&p=291150&n=0&orientation=0&pn=1&searchtype=11&IsFromSearch=1&srch=foo%3dbar%26st%3d11%26pn%3d1%26ps%3d100%26sortby%3d2%26resultview%3dsortbyPopular%26npgs%…	3
Columbia/SC	5	2020-06-14	{Columbia} AND {South Carolina or SC} AND {"george floyd" OR "protests" OR "black lives matter" OR "blm"} after:2020-05-29	https://www.alamy.com/columbia-south-carolina-usa-june-14-2020-thousands-march-through-the-streets-of-downtown-columbia-while-they-participate-in-the-million-man-mar-image362498135.html?pv=1&stamp=2&imageid=0560BFEA-9E21-48BA-B32E-1ACD29A6F242&p=291150&n=0&orientation=0&pn=1&searchtype=11&IsFromSearch=1&srch=foo%3dbar%26st%3d11%26pn%3d1%26ps%3d100%26sortby%3d2%26resultview%3dsortbyPopular%26npgs%…	5
Columbia/SC	7	2020-06-14	{Columbia} AND {South Carolina or SC} AND {"george floyd" OR "protests" OR "black lives matter" OR "blm"} after:2020-05-29	https://www.alamy.com/columbia-south-carolina-usa-june-14-2020-thousands-march-through-the-streets-of-downtown-columbia-while-they-participate-in-the-million-man-mar-image362497186.html?pv=1&stamp=2&imageid=9AAC91DC-6A68-46A4-B14A-07593474ADBF&p=291150&n=0&orientation=0&pn=1&searchtype=11&IsFromSearch=1&srch=foo%3dbar%26st%3d11%26pn%3d1%26ps%3d100%26sortby%3d2%26resultview%3dsortbyPopular%26npgs%…	7
Columbia/SC	9	2020-06-14	{Columbia} AND {South Carolina or SC} AND {"george floyd" OR "protests" OR "black lives matter" OR "blm"} after:2020-05-29	https://www.alamy.com/columbia-south-carolina-usa-june-14-2020-thousands-march-through-the-streets-of-downtown-columbia-while-they-participate-in-the-million-man-mar-image362499927.html?pv=1&stamp=2&imageid=B72CED8D-7944-4A08-86C4-95217764D8FB&p=291150&n=0&orientation=0&pn=1&searchtype=11&IsFromSearch=1&srch=foo%3dbar%26st%3d11%26pn%3d1%26ps%3d100%26sortby%3d2%26resultview%3dsortbyPopular%26npgs%…	9
Columbia/SC	10	2020-06-14	{Columbia} AND {South Carolina or SC} AND {"george floyd" OR "protests" OR "black lives matter" OR "blm"} after:2020-05-29	https://www.alamy.com/columbia-south-carolina-usa-june-14-2020-thousands-march-through-the-streets-of-downtown-columbia-while-they-participate-in-the-million-man-march-of-sc-the-million-man-march-of-sc-is-an-independent-grassroots-organized-march-which-featured-thousands-of-african-american-men-women-and-children-in-their-sundays-best-attire-joined-by-law-enforcement-and-white-allies-marching-14-…	10
Columbia/SC	11	2020-06-13	{Columbia} AND {South Carolina or SC} AND {"george floyd" OR "protests" OR "black lives matter" OR "blm"} after:2020-05-29	https://www.alamy.com/columbia-south-carolina-usa-june-13-2020-south-carolina-teachers-march-in-the-teachers-march-for-black-lives-from-the-south-carolina-department-of-education-1429-senate-st-columbia-sc-29201-to-the-south-carolina-state-house-the-teachers-march-for-black-lives-started-at-sc-department-of-education-and-made-its-way-to-the-south-carolina-state-house-marchers-marched-in-solidarit…	11
Columbia/SC	12	2020-06-13	{Columbia} AND {South Carolina or SC} AND {"george floyd" OR "protests" OR "black lives matter" OR "blm"} after:2020-05-29	https://www.alamy.com/columbia-south-carolina-usa-june-13-2020-south-carolina-teachers-march-in-the-teachers-march-for-black-lives-from-the-south-carolina-department-of-education-1429-senate-st-columbia-sc-29201-to-the-south-carolina-state-house-the-teachers-march-for-black-lives-started-at-sc-department-of-education-and-made-its-way-to-the-south-carolina-state-house-marchers-marched-in-solidarit…	12
Columbia/SC	13	2020-06-01	{Columbia} AND {South Carolina or SC} AND {"george floyd" OR "protests" OR "black lives matter" OR "blm"} after:2020-05-29	https://www.alamy.com/columbia-south-carolina-usa-june-1-2020-columbia-protestors-peacefully-protest-on-the-south-carolina-state-house-grounds-to-protest-police-brutality-against-minorities-and-the-recent-death-of-george-floyd-george-floyd-was-killed-on-may-25-2020-in-minneapolis-mn-while-in-police-custody-onlookers-watched-as-floyd-expressed-his-difficulty-breathing-while-officer-derek-chauvin-k…	13
Columbia/SC	14	2020-06-01	{Columbia} AND {South Carolina or SC} AND {"george floyd" OR "protests" OR "black lives matter" OR "blm"} after:2020-05-29	https://www.alamy.com/columbia-south-carolina-usa-june-1-2020-columbia-protestors-peacefully-protest-on-the-south-carolina-state-house-grounds-to-protest-police-brutality-against-minorities-and-the-recent-death-of-george-floyd-george-floyd-was-killed-on-may-25-2020-in-minneapolis-mn-while-in-police-custody-onlookers-watched-as-floyd-expressed-his-difficulty-breathing-while-officer-derek-chauvin-k…	14
Columbia/SC	15	2020-06-01	{Columbia} AND {South Carolina or SC} AND {"george floyd" OR "protests" OR "black lives matter" OR "blm"} after:2020-05-29	https://www.alamy.com/columbia-south-carolina-usa-june-1-2020-columbia-protestors-peacefully-protest-on-the-south-carolina-state-house-grounds-to-protest-police-brutality-against-minorities-and-the-recent-death-of-george-floyd-george-floyd-was-killed-on-may-25-2020-in-minneapolis-mn-while-in-police-custody-onlookers-watched-as-floyd-expressed-his-difficulty-breathing-while-officer-derek-chauvin-k…	15
Columbia/SC	16	2020-05-30	{Columbia} AND {South Carolina or SC} AND {"george floyd" OR "protests" OR "black lives matter" OR "blm"} after:2020-05-29	https://www.alamy.com/columbia-south-carolina-usa-may-30-2020-south-carolina-protestors-march-through-downtown-columbia-towards-the-columbia-police-department-following-a-rally-at-the-south-carolina-state-house-to-protest-police-brutality-against-minorities-and-the-recent-death-of-george-floyd-george-floyd-was-killed-on-may-25-2020-in-minneapolis-mn-while-in-police-custody-onlookers-watched-as-fl…	16
Columbia/SC	17	2020-05-30	{Columbia} AND {South Carolina or SC} AND {"george floyd" OR "protests" OR "black lives matter" OR "blm"} after:2020-05-29	https://www.alamy.com/columbia-south-carolina-usa-may-30-2020-south-carolina-protestors-hold-a-rally-at-the-south-carolina-state-house-to-protest-police-brutality-against-minorities-and-the-recent-death-of-george-floyd-george-floyd-was-killed-on-may-25-2020-in-minneapolis-mn-while-in-police-custody-onlookers-watched-as-floyd-expressed-his-difficulty-breathing-while-officer-derek-chauvin-kneeled-o…	17
Columbia/SC	18	2020-05-30	{Columbia} AND {South Carolina or SC} AND {"george floyd" OR "protests" OR "black lives matter" OR "blm"} after:2020-05-29	https://www.alamy.com/columbia-south-carolina-usa-may-30-2020-south-carolina-protestors-hold-a-rally-at-the-south-carolina-state-house-to-protest-police-brutality-against-minorities-and-the-recent-death-of-george-floyd-george-floyd-was-killed-on-may-25-2020-in-minneapolis-mn-while-in-police-custody-onlookers-watched-as-floyd-expressed-his-difficulty-breathing-while-officer-derek-chauvin-kneeled-o…	18
Columbia/SC	19	2020-06-14	{Columbia} AND {South Carolina or SC} AND {"george floyd" OR "protests" OR "black lives matter" OR "blm"} after:2020-05-29	https://www.alamy.com/columbia-south-carolina-usa-june-14-2020-thousands-march-through-the-streets-of-downtown-columbia-while-they-participate-in-the-million-man-mar-image362497809.html?pv=1&stamp=2&imageid=F04E0DFB-AE1F-4C70-824B-75F03A56C78F&p=291150&n=0&orientation=0&pn=1&searchtype=11&IsFromSearch=1&srch=foo%3dbar%26st%3d11%26pn%3d1%26ps%3d100%26sortby%3d2%26resultview%3dsortbyPopular%26npgs%…	19
Columbia/SC	20	2020-05-30	{Columbia} AND {South Carolina or SC} AND {"george floyd" OR "protests" OR "black lives matter" OR "blm"} after:2020-05-29	https://www.shutterstock.com/image-photo/columbia-south-carolina-usa-may-30-1752084359	20
Columbia/SC	21	2020-05-30	{Columbia} AND {South Carolina or SC} AND {"george floyd" OR "protests" OR "black lives matter" OR "blm"} after:2020-05-29	https://www.shutterstock.com/image-photo/columbia-south-carolina-usa-may-30-1752084374	21
Columbia/SC	22	2020-05-30	{Columbia} AND {South Carolina or SC} AND {"george floyd" OR "protests" OR "black lives matter" OR "blm"} after:2020-05-29	https://www.shutterstock.com/image-photo/columbia-south-carolina-usa-may-30-1752084398	22
Columbia/SC	23	2020-05-30	{Columbia} AND {South Carolina or SC} AND {"george floyd" OR "protests" OR "black lives matter" OR "blm"} after:2020-05-29	https://www.shutterstock.com/image-photo/columbia-south-carolina-usa-may-30-1752084431	23
Columbia/SC	24	2020-05-30	{Columbia} AND {South Carolina or SC} AND {"george floyd" OR "protests" OR "black lives matter" OR "blm"} after:2020-05-29	https://www.shutterstock.com/image-photo/columbia-south-carolina-usa-may-30-1752084356	24
Columbia/SC	25	2020-06-05	{Columbia} AND {South Carolina or SC} AND {"george floyd" OR "protests" OR "black lives matter" OR "blm"} after:2020-05-29	https://www.wistv.com/2020/06/05/south-carolina-football-team-joins-protests-columbia/	25
Columbia/SC	26	2020-06-06	{Columbia} AND {South Carolina or SC} AND {"george floyd" OR "protests" OR "black lives matter" OR "blm"} after:2020-05-29	https://www.dailygamecock.com/article/2020/06/protesters-march-from-governors-mansion-to-statehouse-announce-demands-news-naidu	26
Dallas/TX	1	2020-06-06	{Dallas} AND {Texas OR TX} AND {"george floyd" OR "protests" OR "black lives matter" OR "blm"} after:2020-05-29	https://www.flickr.com/photos/kevyolie/49958528883/	1
Dallas/TX	2	2020-05-31	{Dallas} AND {Texas OR TX} AND {"george floyd" OR "protests" OR "black lives matter" OR "blm"} after:2020-05-29	https://www.flickr.com/photos/dionnehartnett/49957912858/sizes/k/	2
Dallas/TX	4	2020-06-03	{Dallas} AND {Texas OR TX} AND {"george floyd" OR "protests" OR "black lives matter" OR "blm"} after:2020-05-29	https://www.flickr.com/photos/melmosa/49970798558/sizes/l/	4
Dallas/TX	5	2020-06-03	{Dallas} AND {Texas OR TX} AND {"george floyd" OR "protests" OR "black lives matter" OR "blm"} after:2020-05-29	https://www.flickr.com/photos/melmosa/49971574367/in/album-72157714579210123/	5
Dallas/TX	6	2020-06-03	{Dallas} AND {Texas OR TX} AND {"george floyd" OR "protests" OR "black lives matter" OR "blm"} after:2020-05-29	https://www.flickr.com/photos/melmosa/49970783873/in/album-72157714579210123/	6
Dallas/TX	7	2020-06-03	{Dallas} AND {Texas OR TX} AND {"george floyd" OR "protests" OR "black lives matter" OR "blm"} after:2020-05-29	https://www.flickr.com/photos/melmosa/49971313731/in/album-72157714579210123/	7
Dallas/TX	8	2020-06-03	{Dallas} AND {Texas OR TX} AND {"george floyd" OR "protests" OR "black lives matter" OR "blm"} after:2020-05-29	https://www.flickr.com/photos/melmosa/49971297556/in/album-72157714579210123/	8
Dallas/TX	9	2020-06-07	{Dallas} AND {Texas OR TX} AND {"george floyd" OR "protests" OR "black lives matter" OR "blm"} after:2020-05-29	https://matthewtrader.com/george-floyd-protest-against-police-brutality-in-dallas	9
Dallas/TX	10	2020-06-07	{Dallas} AND {Texas OR TX} AND {"george floyd" OR "protests" OR "black lives matter" OR "blm"} after:2020-05-29	https://matthewtrader.com/george-floyd-protest-against-police-brutality-in-dallas	10
Dallas/TX	11	2020-06-05	{Dallas} AND {Texas OR TX} AND {"george floyd" OR "protests" OR "black lives matter" OR "blm"} after:2020-05-29	https://www.keranews.org/post/were-tired-getting-killed-voices-texas-protesters	11
Dallas/TX	13	2020-06-01	{Dallas} AND {Texas OR TX} AND {"george floyd" OR "protests" OR "black lives matter" OR "blm"} after:2020-05-29	https://www.dallasnews.com/news/2020/06/01/dallas-protests-set-to-continue-for-4th-night-despite-citys-curfew/	13
Dallas/TX	15	2020-06-01	{Dallas} AND {Texas OR TX} AND {"george floyd" OR "protests" OR "black lives matter" OR "blm"} after:2020-05-29	https://www.newsbreak.com/news/1575902895376/dallas-mayor-declares-local-state-of-disaster-police-chief-issues-curfew-amid-george-floyd-protests	15
Dallas/TX	17	2020-06-02	{Dallas} AND {Texas OR TX} AND {"george floyd" OR "protests" OR "black lives matter" OR "blm"} after:2020-05-29	https://twitter.com/photosbylesko/status/1267619821958635523/photo/3	17
Dallas/TX	18	2020-05-29	{Dallas} AND {Texas OR TX} AND {"george floyd" OR "protests" OR "black lives matter" OR "blm"} after:2020-05-29	https://www.keranews.org/post/protesters-dallas-fort-worth-rally-black-americans-killed-police	18
Dallas/TX	19	2020-05-30	{Dallas} AND {Texas OR TX} AND {"george floyd" OR "protests" OR "black lives matter" OR "blm"} after:2020-05-29	https://www.dallasnews.com/news/2020/05/30/people-take-to-the-streets-for-a-second-day-of-protests/	19
Dallas/TX	20	2020-05-30	{Dallas} AND {Texas OR TX} AND {"george floyd" OR "protests" OR "black lives matter" OR "blm"} after:2020-05-29	https://www.dallasnews.com/news/2020/05/30/people-take-to-the-streets-for-a-second-day-of-protests/	20
Dallas/TX	21	2020-06-06	{Dallas} AND {Texas OR TX} AND {"george floyd" OR "protests" OR "black lives matter" OR "blm"} after:2020-05-29	https://www.fox4news.com/news/thousands-show-up-for-peaceful-protest-in-downtown-dallas-saturday	21
Dallas/TX	22	2020-06-06	{Dallas} AND {Texas OR TX} AND {"george floyd" OR "protests" OR "black lives matter" OR "blm"} after:2020-05-29	https://www.dallasnews.com/news/2020/06/06/dallas-removes-curfew-as-protests-continue-for-ninth-straight-day/	22
Dallas/TX	23	2020-06-05	{Dallas} AND {Texas OR TX} AND {"george floyd" OR "protests" OR "black lives matter" OR "blm"} after:2020-05-29	https://www.dallasnews.com/news/crime/2020/06/05/dallas-chief-hall-implements-duty-to-intervene-policy-after-nationwide-calls-for-police-accountability/	23
Dallas/TX	24	2020-05-30	{Dallas} AND {Texas OR TX} AND {"george floyd" OR "protests" OR "black lives matter" OR "blm"} after:2020-05-29	https://www.alamy.com/dallas-tx-usa-30th-may-2020-protestors-regroup-after-police-push-them-out-of-the-historic-district-of-the-city-protests-started-after-a-video-shows-george-floyd-being-killed-in-police-custody-in-minneapolis-the-death-of-floyd-sparked-protests-around-the-united-states-credit-chris-rusanowskyzuma-wirealamy-live-news-image359946655.html	24
New York/NY	1	2020-06-05	{New York OR NYC} AND {"george floyd" OR "protests" OR "black lives matter" OR "blm"} after:2020-05-27	https://www.sbs.com.au/news/they-are-the-heroes-now-new-york-s-coronavirus-doctors-walk-off-job-to-join-george-floyd-protesters	1
New York/NY	2	2020-06-16	{New York OR NYC} AND {"george floyd" OR "protests" OR "black lives matter" OR "blm"} after:2020-05-27	https://gothamist.com/news/should-contact-tracers-ask-new-yorkers-if-theyve-attended-protest	2
New York/NY	3	2020-06-03	{New York OR NYC} AND {"george floyd" OR "protests" OR "black lives matter" OR "blm"} after:2020-05-27	https://www.abc.net.au/news/2020-06-03/us-protests-george-floyd-police-custody-death-donald-trump-biden/12313240	3
New York/NY	4	2020-06-06	{New York OR NYC} AND {"george floyd" OR "protests" OR "black lives matter" OR "blm"} after:2020-05-27	https://www.shutterstock.com/image-photo/new-york-ny-june-06-2020-1751144774	4
New York/NY	5	2020-06-04	{New York OR NYC} AND {"george floyd" OR "protests" OR "black lives matter" OR "blm"} after:2020-05-27	https://www.vogue.com/article/scenes-from-new-yorks-fight-for-black-lives	5
New York/NY	6	2020-06-06	{New York OR NYC} AND {"george floyd" OR "protests" OR "black lives matter" OR "blm"} after:2020-05-27	https://www.shutterstock.com/image-photo/new-york-ny-june-06-protesters-1751142659	6
New York/NY	7	2020-06-06	{New York OR NYC} AND {"george floyd" OR "protests" OR "black lives matter" OR "blm"} after:2020-05-27	https://abc7ny.com/nyc-curfew-aftermath-looting-riots/6228511/	7
New York/NY	8	2020-06-06	{New York OR NYC} AND {"george floyd" OR "protests" OR "black lives matter" OR "blm"} after:2020-05-27	https://abc7ny.com/nyc-curfew-aftermath-looting-riots/6228511/	8
New York/NY	9	2020-06-06	{New York OR NYC} AND {"george floyd" OR "protests" OR "black lives matter" OR "blm"} after:2020-05-27	https://abc7ny.com/nyc-curfew-aftermath-looting-riots/6228511/	9
New York/NY	10	2020-06-12	{New York OR NYC} AND {"george floyd" OR "protests" OR "black lives matter" OR "blm"} after:2020-05-27	https://www.ny1.com/nyc/all-boroughs/public-safety/2020/06/12/day-16-of-nyc-protests	10
New York/NY	11	2020-06-07	{New York OR NYC} AND {"george floyd" OR "protests" OR "black lives matter" OR "blm"} after:2020-05-27	https://www.nytimes.com/2020/06/07/nyregion/nyc-protests-george-floyd.html	11
New York/NY	12	2020-06-07	{New York OR NYC} AND {"george floyd" OR "protests" OR "black lives matter" OR "blm"} after:2020-05-27	https://www.nytimes.com/2020/06/07/nyregion/nyc-protests-george-floyd.html	12
New York/NY	14	2020-06-06	{New York OR NYC} AND {"george floyd" OR "protests" OR "black lives matter" OR "blm"} after:2020-05-27	https://abc7ny.com/nyc-curfew-aftermath-looting-riots/6228511/	14
New York/NY	15	2020-06-06	{New York OR NYC} AND {"george floyd" OR "protests" OR "black lives matter" OR "blm"} after:2020-05-27	https://abc7ny.com/nyc-curfew-aftermath-looting-riots/6228511/	15
New York/NY	16	2020-06-06	{New York OR NYC} AND {"george floyd" OR "protests" OR "black lives matter" OR "blm"} after:2020-05-27	https://abc7ny.com/nyc-curfew-aftermath-looting-riots/6228511/	16
New York/NY	17	2020-06-04	{New York OR NYC} AND {"george floyd" OR "protests" OR "black lives matter" OR "blm"} after:2020-05-27	https://www.shutterstock.com/image-photo/brooklyn-new-york-usa-june-4-1749733985	17
New York/NY	18	2020-06-06	{New York OR NYC} AND {"george floyd" OR "protests" OR "black lives matter" OR "blm"} after:2020-05-27	https://www.shutterstock.com/image-photo/new-york-nyusajune-6-2020-black-1750921103	18
New York/NY	19	2020-05-29	{New York OR NYC} AND {"george floyd" OR "protests" OR "black lives matter" OR "blm"} after:2020-05-27	https://www.shutterstock.com/image-photo/new-york-nyusa-may-29-2020-1744563272	19
New York/NY	20	2020-05-29	{New York OR NYC} AND {"george floyd" OR "protests" OR "black lives matter" OR "blm"} after:2020-05-27	https://www.shutterstock.com/image-photo/new-york-may-29-2020-protestors-1744623563	20
New York/NY	21	2020-06-02	{New York OR NYC} AND {"george floyd" OR "protests" OR "black lives matter" OR "blm"} after:2020-05-27	https://www.shutterstock.com/image-photo/02nd-june-2020-protesters-marching-gracie-1773151874	21
New York/NY	22	2020-05-30	{New York OR NYC} AND {"george floyd" OR "protests" OR "black lives matter" OR "blm"} after:2020-05-27	https://www.shutterstock.com/image-photo/new-york-ny-may-30-2020-1745291759	22
Miami/FL	1	2020-06-07	{Miami} And {Florida OR FL} AND {"george floyd" OR "protests" OR "black lives matter" OR "blm"} after:2020-05-27	https://www.miamiherald.com/news/local/article243330701.html	1
Miami/FL	2	2020-06-06	{Miami} And {Florida OR FL} AND {"george floyd" OR "protests" OR "black lives matter" OR "blm"} after:2020-05-27	https://news.fiu.edu/2020/approximately-1,000-people-gather-at-fiu-to-protest-racial-inequality	2
Miami/FL	3	2020-06-07	{Miami} And {Florida OR FL} AND {"george floyd" OR "protests" OR "black lives matter" OR "blm"} after:2020-05-27	https://www.nbcmiami.com/news/local/george-floyd-protests-set-to-continue-through-the-weekend-in-south-florida/2244599/	3
Miami/FL	4	2020-06-06	{Miami} And {Florida OR FL} AND {"george floyd" OR "protests" OR "black lives matter" OR "blm"} after:2020-05-27	https://www.tampabay.com/news/florida/2020/06/09/miami-dade-prosecutor-dropping-protest-curfew-charges/	4
Miami/FL	5	2020-06-04	{Miami} And {Florida OR FL} AND {"george floyd" OR "protests" OR "black lives matter" OR "blm"} after:2020-05-27	https://www.miamiherald.com/news/local/community/miami-dade/article243270866.html	5
Miami/FL	6	2020-06-07	{Miami} And {Florida OR FL} AND {"george floyd" OR "protests" OR "black lives matter" OR "blm"} after:2020-05-27	https://www.dailymail.co.uk/news/article-8395139/Thousands-protesters-knee-Black-Lives-Matter-demonstration-Parliament-Square.html	6
Miami/FL	7	2020-05-30	{Miami} And {Florida OR FL} AND {"george floyd" OR "protests" OR "black lives matter" OR "blm"} after:2020-05-27	https://miami.cbslocal.com/photo-galleries/2020/05/30/pix-miami-demonstration-turns-violent/	7
Miami/FL	8	2020-06-04	{Miami} And {Florida OR FL} AND {"george floyd" OR "protests" OR "black lives matter" OR "blm"} after:2020-05-27	https://www.miamiherald.com/news/local/community/miami-dade/downtown-miami/article243237336.html	8
Miami/FL	9	2020-06-12	{Miami} And {Florida OR FL} AND {"george floyd" OR "protests" OR "black lives matter" OR "blm"} after:2020-05-27	https://www.foxnews.com/us/miami-police-nonessential-businesses-close-george-floyd-protests	9
Miami/FL	10	2020-06-28	{Miami} And {Florida OR FL} AND {"george floyd" OR "protests" OR "black lives matter" OR "blm"} after:2020-05-27	https://www.wtsp.com/article/news/local/protests/reports-miami-protests-ends-in-tear-gas-from-police/67-7fe9ef1d-69ad-4bba-b09d-52db158308ca	10
Miami/FL	11	2020-06-03	{Miami} And {Florida OR FL} AND {"george floyd" OR "protests" OR "black lives matter" OR "blm"} after:2020-05-27	https://miami.eater.com/2020/6/3/21279106/miami-dade-curfew-protests-2020-covid	11
Miami/FL	12	2020-06-05	{Miami} And {Florida OR FL} AND {"george floyd" OR "protests" OR "black lives matter" OR "blm"} after:2020-05-27	https://www.alamy.com/miami-united-states-05th-june-2020-protesters-gather-in-the-wynwood-neighbourhood-of-miami-during-the-demonstration-protests-have-erupted-in-miami-and-around-the-country-following-the-killing-of-george-floyd-a-black-man-who-died-in-police-custody-in-minneapolis-and-against-police-brutality-credit-sopa-images-limitedalamy-live-news-image360368333.html?pv=1&stamp=2&imageid=636…	12
Miami/FL	13	2020-06-02	{Miami} And {Florida OR FL} AND {"george floyd" OR "protests" OR "black lives matter" OR "blm"} after:2020-05-27	https://www.alamy.com/miami-united-states-02nd-june-2020-an-activist-addresses-protesters-as-they-march-through-the-streets-of-of-miamis-undeserved-neighbourhood-to-demonstrate-against-the-police-brutality-and-to-demand-justice-following-the-summary-killing-of-george-floyd-last-week-in-minneapolis-credit-sopa-images-limitedalamy-live-news-image360074853.html?pv=1&stamp=2&imageid=46569C6D-AA7F-460…	13
Miami/FL	14	2020-05-31	{Miami} And {Florida OR FL} AND {"george floyd" OR "protests" OR "black lives matter" OR "blm"} after:2020-05-27	https://www.alamy.com/miami-downtown-fl-usa-may-31-2020-black-lives-matter-many-american-people-went-to-peaceful-protests-in-the-us-against-the-george-floyd-death-p-image361965419.html?pv=1&stamp=2&imageid=E1DB4F4C-DBB5-4879-81F5-79E7ED818F51&p=1285558&n=0&orientation=0&pn=1&searchtype=0&IsFromSearch=1&srch=foo%3dbar%26st%3d0%26pn%3d1%26ps%3d100%26sortby%3d2%26resultview%3dsortbyPopular%26npgs%3d…	14
Miami/FL	15	2020-06-06	{Miami} And {Florida OR FL} AND {"george floyd" OR "protests" OR "black lives matter" OR "blm"} after:2020-05-27	https://www.alamy.com/miami-united-states-06th-june-2020-protesters-sit-in-the-middle-of-the-road-as-they-take-part-during-the-demonstration-protests-have-erupted-in-miami-and-around-the-country-following-the-death-of-george-floyd-a-black-man-who-died-in-police-custody-in-minneapolis-and-against-police-brutality-credit-sopa-images-limitedalamy-live-news-image360506597.html?pv=1&stamp=2&imageid=C5…	15
Miami/FL	16	2020-05-31	{Miami} And {Florida OR FL} AND {"george floyd" OR "protests" OR "black lives matter" OR "blm"} after:2020-05-27	https://www.alamy.com/miami-downtown-fl-usa-may-31-2020-george-floyd-protests-spread-across-america-crowds-of-white-and-black-people-at-a-demonstration-for-human-rig-image361965398.html?pv=1&stamp=2&imageid=4E58A5FE-308D-4487-8B74-C7B7E034A329&p=1285558&n=0&orientation=0&pn=1&searchtype=0&IsFromSearch=1&srch=foo%3dbar%26st%3d0%26pn%3d1%26ps%3d100%26sortby%3d2%26resultview%3dsortbyPopular%26npgs%3…	16
Miami/FL	17	2020-06-02	{Miami} And {Florida OR FL} AND {"george floyd" OR "protests" OR "black lives matter" OR "blm"} after:2020-05-27	https://www.alamy.com/miami-united-states-02nd-june-2020-protesters-are-seen-kneeling-down-in-the-middle-of-the-street-during-the-demonstration-against-the-police-brutality-and-to-demand-justice-following-the-summary-killing-of-george-floyd-last-week-in-minneapolis-credit-sopa-images-limitedalamy-live-news-image360074846.html?pv=1&stamp=2&imageid=8FCB9927-DC1B-479D-9134-2BC04BC545E2&p=473355&n=0&…	17
Miami/FL	18	2020-05-31	{Miami} And {Florida OR FL} AND {"george floyd" OR "protests" OR "black lives matter" OR "blm"} after:2020-05-27	https://www.alamy.com/miami-downtown-fl-usa-may-31-2020-miami-protest-live-protesters-in-florida-protesters-gather-in-downtown-miami-for-protests-for-george-floyd-image361970911.html?pv=1&stamp=2&imageid=66086313-1456-4218-BCFC-281E03425083&p=1285558&n=0&orientation=0&pn=1&searchtype=0&IsFromSearch=1&srch=foo%3dbar%26st%3d0%26pn%3d1%26ps%3d100%26sortby%3d2%26resultview%3dsortbyPopular%26npgs%3d0%…	18
Miami/FL	19	2020-05-31	{Miami} And {Florida OR FL} AND {"george floyd" OR "protests" OR "black lives matter" OR "blm"} after:2020-05-27	https://www.shutterstock.com/image-photo/miami-downtown-fl-usa-may-31-1751920769	19
Miami/FL	20	2020-05-31	{Miami} And {Florida OR FL} AND {"george floyd" OR "protests" OR "black lives matter" OR "blm"} after:2020-05-27	https://www.shutterstock.com/image-photo/miami-downtown-fl-usa-may-31-1751099537	20
Miami/FL	22	2020-05-31	{Miami} And {Florida OR FL} AND {"george floyd" OR "protests" OR "black lives matter" OR "blm"} after:2020-05-27	https://www.shutterstock.com/image-photo/miami-downtown-fl-usa-may-31-1747464704	22
Toronto/ONT	1	2020-05-30	{Toronto} AND {Toronto or TOR} AND {"george floyd" OR "protests" OR "black lives matter" OR "blm"} after:2020-05-29	https://www.blogto.com/city/2020/05/protest-toronto-demanding-justice-for-regis-korchinski-paquet/	1
Toronto/ONT	2	2020-05-30	{Toronto} AND {Toronto or TOR} AND {"george floyd" OR "protests" OR "black lives matter" OR "blm"} after:2020-05-29	https://www.thestar.com/news/gta/2020/05/30/protesters-prepare-to-rally-in-toronto-against-anti-black-indigenous-racism.html	2
Toronto/ONT	3	2020-05-30	{Toronto} AND {Toronto or TOR} AND {"george floyd" OR "protests" OR "black lives matter" OR "blm"} after:2020-05-29	https://www.thestar.com/news/gta/2020/05/30/protesters-prepare-to-rally-in-toronto-against-anti-black-indigenous-racism.html	3
Toronto/ONT	4	2020-05-30	{Toronto} AND {Toronto or TOR} AND {"george floyd" OR "protests" OR "black lives matter" OR "blm"} after:2020-05-29	https://www.thestar.com/news/gta/2020/05/30/protesters-prepare-to-rally-in-toronto-against-anti-black-indigenous-racism.html	4
Toronto/ONT	5	2020-06-06	{Toronto} AND {Toronto or TOR} AND {"george floyd" OR "protests" OR "black lives matter" OR "blm"} after:2020-05-29	https://www.cbc.ca/news/canada/toronto/protests-saturday-downtown-toronto-eaton-centre-closed-1.5601670	5
Toronto/ONT	6	2020-06-06	{Toronto} AND {Toronto or TOR} AND {"george floyd" OR "protests" OR "black lives matter" OR "blm"} after:2020-05-29	https://www.cbc.ca/news/canada/toronto/protesters-nathan-phillips-square-defund-police-rally-1.5630557	6
Toronto/ONT	7	2020-06-06	{Toronto} AND {Toronto or TOR} AND {"george floyd" OR "protests" OR "black lives matter" OR "blm"} after:2020-05-29	https://www.cbc.ca/news/canada/toronto/protests-saturday-downtown-toronto-eaton-centre-closed-1.5601670	7
Toronto/ONT	8	2020-06-06	{Toronto} AND {Toronto or TOR} AND {"george floyd" OR "protests" OR "black lives matter" OR "blm"} after:2020-05-29	https://www.alamy.com/toronto-ontario-canada-june-6-2020-anti-racism-march-in-solidarity-with-black-lives-matter-and-against-the-death-of-george-floyd-and-police-inj-image361287349.html	8
Toronto/ONT	9	2020-06-06	{Toronto} AND {Toronto or TOR} AND {"george floyd" OR "protests" OR "black lives matter" OR "blm"} after:2020-05-29	https://www.cbc.ca/news/canada/toronto/protesters-nathan-phillips-square-defund-police-rally-1.5630557	9
Toronto/ONT	10	2020-06-06	{Toronto} AND {Toronto or TOR} AND {"george floyd" OR "protests" OR "black lives matter" OR "blm"} after:2020-05-29	https://toronto.ctvnews.ca/crowds-fill-downtown-toronto-streets-to-protest-anti-black-racism-1.4972427	10
Toronto/ONT	11	2020-05-30	{Toronto} AND {Toronto or TOR} AND {"george floyd" OR "protests" OR "black lives matter" OR "blm"} after:2020-05-29	https://toronto.citynews.ca/2020/06/06/cities-brace-for-more-protests-today-across-canada-and-the-u-s/	11
Toronto/ONT	12	2020-06-13	{Toronto} AND {Toronto or TOR} AND {"george floyd" OR "protests" OR "black lives matter" OR "blm"} after:2020-05-29	https://www.alamy.com/toronto-ontario-canada-june-6-2020-anti-racism-march-in-solidarity-with-black-lives-matter-and-against-the-death-of-george-floyd-and-police-inj-image361282004.html	12
Toronto/ONT	13	2020-06-13	{Toronto} AND {Toronto or TOR} AND {"george floyd" OR "protests" OR "black lives matter" OR "blm"} after:2020-05-29	https://toronto.ctvnews.ca/protests-continue-in-toronto-in-call-for-end-to-anti-black-racism-1.4977325?cache=ftdpqpcfvtwjihs	13
Toronto/ONT	14	2020-06-13	{Toronto} AND {Toronto or TOR} AND {"george floyd" OR "protests" OR "black lives matter" OR "blm"} after:2020-05-29	https://www.thestar.com/news/gta/2020/06/19/we-demand-better-we-demand-our-lives-black-lives-matter-toronto-protesters-call-for-defudning-of-police.html	14
Toronto/ONT	15	2020-05-29	{Toronto} AND {Toronto or TOR} AND {"george floyd" OR "protests" OR "black lives matter" OR "blm"} after:2020-05-29	https://newscolony.com/anti-black-racism-protests-vigils-planned-across-canada-this-weekend/	15
Toronto/ONT	16	2020-05-30	{Toronto} AND {Toronto or TOR} AND {"george floyd" OR "protests" OR "black lives matter" OR "blm"} after:2020-05-29	https://www.alamy.com/toronto-ontario-canada-june-6-2020-anti-racism-march-in-solidarity-with-black-lives-matter-and-against-the-death-of-george-floyd-and-police-inj-image361287134.html	16
Toronto/ONT	17	2020-06-13	{Toronto} AND {Toronto or TOR} AND {"george floyd" OR "protests" OR "black lives matter" OR "blm"} after:2020-05-29	https://www.thestar.com/news/gta/2020/06/19/we-demand-better-we-demand-our-lives-black-lives-matter-toronto-protesters-call-for-defudning-of-police.html	17
Toronto/ONT	18	2020-05-30	{Toronto} AND {Toronto or TOR} AND {"george floyd" OR "protests" OR "black lives matter" OR "blm"} after:2020-05-29	https://nowtoronto.com/news/black-organizations-toronto-donate	18
Toronto/ONT	19	2020-06-12	{Toronto} AND {Toronto or TOR} AND {"george floyd" OR "protests" OR "black lives matter" OR "blm"} after:2020-05-29	https://www.thestar.com/news/gta/2020/06/19/we-demand-better-we-demand-our-lives-black-lives-matter-toronto-protesters-call-for-defudning-of-police.html	19
Toronto/ONT	20	2020-06-12	{Toronto} AND {Toronto or TOR} AND {"george floyd" OR "protests" OR "black lives matter" OR "blm"} after:2020-05-29	https://www.tsn.ca/cfl/team/toronto-argonauts/news	20
Dublin/IE-L	1	2020-06-02	{Dublin} AND {Leinster or IE-L} AND {"george floyd" OR "protests" OR "black lives matter" OR "blm"} after:2020-05-29	https://www.thetimes.co.uk/article/us-embassy-protest-in-dublin-grows-to-thousands-over-george-floyd-death-kc7t3992x	1
Dublin/IE-L	2	2020-06-06	{Dublin} AND {Leinster or IE-L AND {"george floyd" OR "protests" OR "black lives matter" OR "blm"} after:2020-05-29	https://www.irishtimes.com/news/ireland/irish-news/protesters-gather-outside-us-embassy-in-dublin-over-george-floyd-death-1.4272826	2
Dublin/IE-L	3	2020-06-06	{Dublin} AND {Leinster or IE-L AND {"george floyd" OR "protests" OR "black lives matter" OR "blm"} after:2020-05-29	https://www.alamy.com/dublin-ireland-1-june-2020-thousands-of-people-marched-through-dublin-in-solidarity-with-black-lives-matter-protesters-in-the-united-states-image364104699.html?pv=1&stamp=2&imageid=61004A2C-B9B4-4867-B3E9-92B3E1F665C4&p=851284&n=29&orientation=0&pn=1&searchtype=0&IsFromSearch=1&srch=foo%3Dbar%26st%3D0%26sortby%3D2%26qt%3DBlack%2520Lives%2520Matter%2520dublin%2520ireland%2520…	3
Dublin/IE-L	4	2020-06-01	{Dublin} AND {Leinster or IE-L AND {"george floyd" OR "protests" OR "black lives matter" OR "blm"} after:2020-05-29	https://www.independent.ie/irish-news/black-lives-matter-solidarity-protests-to-take-place-on-dublins-streets-for-second-day-in-a-row-39249599.html	4
Dublin/IE-L	5	2020-06-04	{Dublin} AND {Leinster or IE-L AND {"george floyd" OR "protests" OR "black lives matter" OR "blm"} after:2020-05-29	https://www.alamy.com/dublin-ireland-1-june-2020-thousands-of-people-marched-through-dublin-in-solidarity-with-black-lives-matter-protesters-in-the-united-states-image364104470.html?pv=1&stamp=2&imageid=B3818722-6445-4539-B790-728091D47E3D&p=851284&n=14&orientation=0&pn=1&searchtype=0&IsFromSearch=1&srch=foo%3Dbar%26st%3D0%26sortby%3D2%26qt%3DBlack%2520Lives%2520Matter%2520dublin%2520ireland%2520…	5
Dublin/IE-L	6	2020-06-01	{Dublin} AND {Leinster or IE-L AND {"george floyd" OR "protests" OR "black lives matter" OR "blm"} after:2020-05-29	https://www.irishtimes.com/news/ireland/irish-news/frustrated-and-angry-thousands-march-in-dublin-to-protest-death-of-george-floyd-1.4268066	6
Dublin/IE-L	7	2020-06-01	{Dublin} AND {Leinster or IE-L AND {"george floyd" OR "protests" OR "black lives matter" OR "blm"} after:2020-05-29	https://www.irishtimes.com/news/ireland/irish-news/frustrated-and-angry-thousands-march-in-dublin-to-protest-death-of-george-floyd-1.4268066	7
Dublin/IE-L	8	2020-06-06	{Dublin} AND {Leinster or IE-L AND {"george floyd" OR "protests" OR "black lives matter" OR "blm"} after:2020-05-29	https://www.thesun.ie/news/5513037/protest-ireland-black-lives-matter-safety-advice/	8
Dublin/IE-L	9	2020-06-02	{Dublin} AND {Leinster or IE-L AND {"george floyd" OR "protests" OR "black lives matter" OR "blm"} after:2020-05-29	https://www.98fm.com/news/5-ways-to-support-the-george-floyd-black-lives-matter-movements-1024242	9
Dublin/IE-L	10	2020-06-01	{Dublin} AND {Leinster or IE-L AND {"george floyd" OR "protests" OR "black lives matter" OR "blm"} after:2020-05-29	https://www.buzz.ie/news/hundreds-march-in-dublin-for-black-lives-matter-protests-371650	10
Dublin/IE-L	11	2020-06-10	{Dublin} AND {Leinster or IE-L AND {"george floyd" OR "protests" OR "black lives matter" OR "blm"} after:2020-05-29	https://www.alamy.com/dublin-ireland-1-june-2020-thousands-of-people-marched-through-dublin-in-solidarity-with-black-lives-matter-protesters-in-the-united-states-image364104428.html?pv=1&stamp=2&imageid=16B2A8C8-470A-41D1-9A63-0791C0439280&p=851284&n=40&orientation=0&pn=1&searchtype=0&IsFromSearch=1&srch=foo%3Dbar%26st%3D0%26sortby%3D2%26qt%3DBlack%2520Lives%2520Matter%2520dublin%2520ireland%2520…	11
Dublin/IE-L	12	2020-06-01	{Dublin} AND {Leinster or IE-L AND {"george floyd" OR "protests" OR "black lives matter" OR "blm"} after:2020-05-29	https://www.thejournal.ie/dublin-black-lives-matter-protests-5112328-Jun2020/	12
Dublin/IE-L	13	2020-06-01	{Dublin} AND {Leinster or IE-L AND {"george floyd" OR "protests" OR "black lives matter" OR "blm"} after:2020-05-29	https://www.irishtimes.com/news/ireland/irish-news/frustrated-and-angry-thousands-march-in-dublin-to-protest-death-of-george-floyd-1.4268066	13
Dublin/IE-L	14	2020-06-06	{Dublin} AND {Leinster or IE-L AND {"george floyd" OR "protests" OR "black lives matter" OR "blm"} after:2020-05-29	https://www.irishtimes.com/news/ireland/irish-news/protesters-gather-outside-us-embassy-in-dublin-over-george-floyd-death-1.4272826	14
Dublin/IE-L	15	2020-06-06	{Dublin} AND {Leinster or IE-L AND {"george floyd" OR "protests" OR "black lives matter" OR "blm"} after:2020-05-29	https://www.alamy.com/dublin-ireland-1-june-2020-thousands-of-people-marched-through-dublin-in-solidarity-with-black-lives-matter-protesters-in-the-united-states-image364104267.html?pv=1&stamp=2&imageid=B96C57FC-C160-433A-A7EC-34DDE6AFF6B1&p=851284&n=13&orientation=0&pn=1&searchtype=0&IsFromSearch=1&srch=foo%3Dbar%26st%3D0%26sortby%3D2%26qt%3DBlack%2520Lives%2520Matter%2520dublin%2520ireland%2520…	15
Dublin/IE-L	16	2020-06-04	{Dublin} AND {Leinster or IE-L AND {"george floyd" OR "protests" OR "black lives matter" OR "blm"} after:2020-05-29	https://www.alamy.com/dublin-ireland-1-june-2020-thousands-of-people-marched-through-dublin-in-solidarity-with-black-lives-matter-protesters-in-the-united-states-image364104633.html?pv=1&stamp=2&imageid=D6A31492-B9EE-4792-B6C7-E4C7A32F062C&p=851284&n=7&orientation=0&pn=1&searchtype=0&IsFromSearch=1&srch=foo%3Dbar%26st%3D0%26sortby%3D2%26qt%3DBlack%2520Lives%2520Matter%2520dublin%2520ireland%2520j…	16
Dublin/IE-L	17	2020-06-17	{Dublin} AND {Leinster or IE-L AND {"george floyd" OR "protests" OR "black lives matter" OR "blm"} after:2020-05-29	https://evoke.ie/2020/06/02/extra/black-lives-matter-protest	17
Dublin/IE-L	18	2020-06-02	{Dublin} AND {Leinster or IE-L AND {"george floyd" OR "protests" OR "black lives matter" OR "blm"} after:2020-05-29	https://extra.ie/2020/06/02/news/irish-news/george-floyd-dublin-protests-social-distancing	18
Dublin/IE-L	19	2020-06-01	{Dublin} AND {Leinster or IE-L AND {"george floyd" OR "protests" OR "black lives matter" OR "blm"} after:2020-05-29	https://www.dublinlive.ie/news/dublin-news/gallery/black-lives-matter-protest-following-18345727	19
Dublin/IE-L	20	2020-06-01	{Dublin} AND {Leinster or IE-L AND {"george floyd" OR "protests" OR "black lives matter" OR "blm"} after:2020-05-29	https://www.dublinlive.ie/news/dublin-news/gallery/black-lives-matter-protest-following-18345727	20
Paris/IDF	1	2020-06-02	{Paris} AND {il-de-France or IDF} AND {"george floyd" OR "protests" OR "black lives matter" OR "blm"} after:2020-05-29	https://www.insider.com/paris-protest-adama-traore-killed-by-police-george-floyd-2020-6#around-20000-people-turned-out-according-to-estimates-in-french-media-4	1
Paris/IDF	2	2020-06-01	{Paris} AND {il-de-France or IDF} AND {"george floyd" OR "protests" OR "black lives matter" OR "blm"} after:2020-05-29	https://edition.cnn.com/us/live-news/george-floyd-protests-06-01-20/h_84deb04e098b56f630ee55cb15410129	2
Paris/IDF	3	2020-06-14	{Paris} AND {il-de-France or IDF} AND {"george floyd" OR "protests" OR "black lives matter" OR "blm"} after:2020-05-29	https://www.dailymail.co.uk/news/article-8417725/French-police-fight-battles-anti-racism-campaigners-Black-Lives-Matter-protests-grip-Europe.html	3
Paris/IDF	4	2020-06-14	{Paris} AND {il-de-France or IDF} AND {"george floyd" OR "protests" OR "black lives matter" OR "blm"} after:2020-05-29	https://www.dailymail.co.uk/news/article-8417725/French-police-fight-battles-anti-racism-campaigners-Black-Lives-Matter-protests-grip-Europe.html	4
Paris/IDF	5	2020-06-14	{Paris} AND {il-de-France or IDF} AND {"george floyd" OR "protests" OR "black lives matter" OR "blm"} after:2020-05-29	https://www.dailymail.co.uk/news/article-8417725/French-police-fight-battles-anti-racism-campaigners-Black-Lives-Matter-protests-grip-Europe.html	5
Paris/IDF	6	2020-06-14	{Paris} AND {il-de-France or IDF} AND {"george floyd" OR "protests" OR "black lives matter" OR "blm"} after:2020-05-29	https://www.gettyimages.com.au/detail/news-photo/demonstrators-during-a-rally-in-paris-france-on-june-2020-news-photo/1217221136	6
Paris/IDF	7	2020-06-08	{Paris} AND {il-de-France or IDF} AND {"george floyd" OR "protests" OR "black lives matter" OR "blm"} after:2020-05-29	https://www.bostonherald.com/2020/06/08/large-black-lives-matter-protests-in-u-s-and-europe/	7
Paris/IDF	8	2020-06-06	{Paris} AND {il-de-France or IDF} AND {"george floyd" OR "protests" OR "black lives matter" OR "blm"} after:2020-05-29	https://www.insider.com/global-george-floyd-black-lives-matter-protests-photos-2020-5	8
Paris/IDF	9	2020-06-08	{Paris} AND {il-de-France or IDF} AND {"george floyd" OR "protests" OR "black lives matter" OR "blm"} after:2020-05-29	https://www.theatlantic.com/photo/2020/06/images-worldwide-protest-movement/612811/	9
Paris/IDF	10	2020-06-07	{Paris} AND {il-de-France or IDF} AND {"george floyd" OR "protests" OR "black lives matter" OR "blm"} after:2020-05-29	https://www.gettyimages.com.au/detail/news-photo/demonstrators-during-a-rally-in-paris-france-on-june-2020-news-photo/1217221172	10
Paris/IDF	11	2020-06-08	{Paris} AND {il-de-France or IDF} AND {"george floyd" OR "protests" OR "black lives matter" OR "blm"} after:2020-05-29	https://www.fox46.com/news/world-news/anger-activism-grow-over-police-abuse-amid-french-lockdown/	11
Paris/IDF	12	2020-06-14	{Paris} AND {il-de-France or IDF} AND {"george floyd" OR "protests" OR "black lives matter" OR "blm"} after:2020-05-29	https://www.leftvoice.org/black-lives-matter-in-paris-tens-of-thousands-protest-police-brutality-for-second-week	12
Paris/IDF	13	2020-06-03	{Paris} AND {il-de-France or IDF} AND {"george floyd" OR "protests" OR "black lives matter" OR "blm"} after:2020-05-29	https://www.independent.co.uk/news/world/europe/paris-protests-black-lives-matter-adama-traore-racism-police-violence-a9545791.html	13
Paris/IDF	14	2020-06-03	{Paris} AND {il-de-France or IDF} AND {"george floyd" OR "protests" OR "black lives matter" OR "blm"} after:2020-05-29	https://www.independent.co.uk/news/world/europe/paris-protests-black-lives-matter-adama-traore-racism-police-violence-a9545791.html	14
Paris/IDF	15	2020-06-06	{Paris} AND {il-de-France or IDF} AND {"george floyd" OR "protests" OR "black lives matter" OR "blm"} after:2020-05-29	https://www.france24.com/en/20200603-clashes-at-paris-s-george-floyd-inspired-protest-despite-covid-19-gathering-ban	15
Paris/IDF	16	2020-06-02	{Paris} AND {il-de-France or IDF} AND {"george floyd" OR "protests" OR "black lives matter" OR "blm"} after:2020-05-29	https://www.shutterstock.com/editorial/news/black-lives-matter-protest%2C-paris-2020-06-02	16
Paris/IDF	17	2020-06-06	{Paris} AND {il-de-France or IDF} AND {"george floyd" OR "protests" OR "black lives matter" OR "blm"} after:2020-05-29	https://www.shutterstock.com/editorial/image-editorial/black-lives-matter-protest-paris-france-06-jun-2020-10671977y	17
Paris/IDF	18	2020-06-08	{Paris} AND {il-de-France or IDF} AND {"george floyd" OR "protests" OR "black lives matter" OR "blm"} after:2020-05-29	http://www.china.org.cn/world/2020-06/08/content_76137362.htm	18
Paris/IDF	19	2020-06-06	{Paris} AND {il-de-France or IDF} AND {"george floyd" OR "protests" OR "black lives matter" OR "blm"} after:2020-05-29	https://www.france24.com/en/20200606-black-lives-matter-movement-gains-momentum-worldwide-with-fresh-weekend-of-protests	19
Paris/IDF	20	2020-06-06	{Paris} AND {il-de-France or IDF} AND {"george floyd" OR "protests" OR "black lives matter" OR "blm"} after:2020-05-29	https://www.1news.info/protests-support-floyd-black-lives-matter-on-three-continents-730788	20
Berlin/BE	1	2020-06-03	{Berlin} AND {Berlin or BE} AND {"george floyd" OR "protests" OR "black lives matter" OR "blm"} after:2020-05-29	https://www.insider.com/photos-show-global-george-floyd-black-lives-matter-protests-2020-6#support-for-floyd-has-even-trickled-into-international-sports-on-sunday-borussia-dortmund-player-jadon-sancho-was-seen-wearing-a-justice-for-george-floyd-shirt-during-a-soccer-match-in-paderborn-germany-8	1
Berlin/BE	2	2020-06-06	{Berlin} AND {Berlin or BE} AND {"george floyd" OR "protests" OR "black lives matter" OR "blm"} after:2020-05-29	https://www.insider.com/global-george-floyd-black-lives-matter-protests-photos-2020-5	2
Berlin/BE	3	2020-06-06	{Berlin} AND {Berlin or BE} AND {"george floyd" OR "protests" OR "black lives matter" OR "blm"} after:2020-05-29	https://www.dreamstime.com/berlin-germany-june-protestors-black-lives-matter-protest-berlin-alexanderplatz-anti-racism-protest-crowd-berlin-silent-image185794600	3
Berlin/BE	4	2020-06-08	{Berlin} AND {Berlin or BE} AND {"george floyd" OR "protests" OR "black lives matter" OR "blm"} after:2020-05-29	https://www.bostonherald.com/2020/06/08/large-black-lives-matter-protests-in-u-s-and-europe/	4
Berlin/BE	5	2020-06-06	{Berlin} AND {Berlin or BE} AND {"george floyd" OR "protests" OR "black lives matter" OR "blm"} after:2020-05-29	http://www.xinhuanet.com/english/2020-06/07/c_139121424.htm	5
Berlin/BE	6	2020-06-01	{Berlin} AND {Berlin or BE} AND {"george floyd" OR "protests" OR "black lives matter" OR "blm"} after:2020-05-29	https://www.shutterstock.com/nb/editorial/image-editorial/black-lives-matter-tribute-to-george-floyd-berlin-germany-06-jun-2020-10674288aa	6
Berlin/BE	7	2020-06-06	{Berlin} AND {Berlin or BE} AND {"george floyd" OR "protests" OR "black lives matter" OR "blm"} after:2020-05-29	https://www.startribune.com/protests-support-floyd-black-lives-matter-on-3-continents/571073422/	7
Berlin/BE	8	2020-06-06	{Berlin} AND {Berlin or BE} AND {"george floyd" OR "protests" OR "black lives matter" OR "blm"} after:2020-05-29	https://www.theglobeandmail.com/world/article-a-look-at-black-lives-matter-protests-from-around-the-world/	8
Berlin/BE	9	2020-06-01	{Berlin} AND {Berlin or BE} AND {"george floyd" OR "protests" OR "black lives matter" OR "blm"} after:2020-05-29	https://www.trtworld.com/life/thousands-around-the-world-join-us-blacklivesmatter-protests-36821	9
Berlin/BE	10	2020-06-07	{Berlin} AND {Berlin or BE} AND {"george floyd" OR "protests" OR "black lives matter" OR "blm"} after:2020-05-29	https://berlinspectator.com/2020/06/06/berlin-thousands-stage-protest-against-racism-and-police-brutality/	10
Berlin/BE	11	2020-06-07	{Berlin} AND {Berlin or BE} AND {"george floyd" OR "protests" OR "black lives matter" OR "blm"} after:2020-05-29	https://berlinspectator.com/2020/06/06/berlin-thousands-stage-protest-against-racism-and-police-brutality/	11
Berlin/BE	12	2020-06-07	{Berlin} AND {Berlin or BE} AND {"george floyd" OR "protests" OR "black lives matter" OR "blm"} after:2020-05-29	https://berlinspectator.com/2020/06/06/berlin-thousands-stage-protest-against-racism-and-police-brutality/	12
Berlin/BE	13	2020-06-07	{Berlin} AND {Berlin or BE} AND {"george floyd" OR "protests" OR "black lives matter" OR "blm"} after:2020-05-29	https://berlinspectator.com/2020/06/06/berlin-thousands-stage-protest-against-racism-and-police-brutality/	13
Berlin/BE	14	2020-06-09	{Berlin} AND {Berlin or BE} AND {"george floyd" OR "protests" OR "black lives matter" OR "blm"} after:2020-05-29	https://www.shutterstock.com/nb/editorial/image-editorial/black-lives-matter-protest-berlin-germany-06-jun-2020-10673100d	14
Berlin/BE	15	2020-06-06	{Berlin} AND {Berlin or BE} AND {"george floyd" OR "protests" OR "black lives matter" OR "blm"} after:2020-05-29	https://www.shutterstock.com/nb/editorial/image-editorial/black-lives-matter-protest-berlin-germany-06-jun-2020-10673100at	15
Berlin/BE	16	2020-06-06	{Berlin} AND {Berlin or BE} AND {"george floyd" OR "protests" OR "black lives matter" OR "blm"} after:2020-05-29	https://www.shutterstock.com/nb/editorial/image-editorial/black-lives-matter-tribute-to-george-floyd-berlin-germany-06-jun-2020-10674288z	16
Berlin/BE	17	2020-06-07	{Berlin} AND {Berlin or BE} AND {"george floyd" OR "protests" OR "black lives matter" OR "blm"} after:2020-05-29	https://www.shutterstock.com/nb/editorial/image-editorial/black-lives-matter-protest-berlin-germany-06-jun-2020-10673100u	17
Berlin/BE	18	2020-06-06	{Berlin} AND {Berlin or BE} AND {"george floyd" OR "protests" OR "black lives matter" OR "blm"} after:2020-05-29	https://www.shutterstock.com/nb/editorial/image-editorial/black-lives-matter-tribute-to-george-floyd-berlin-germany-06-jun-2020-10674287g	18
Berlin/BE	19	2020-06-06	{Berlin} AND {Berlin or BE} AND {"george floyd" OR "protests" OR "black lives matter" OR "blm"} after:2020-05-29	https://www.shutterstock.com/nb/editorial/image-editorial/black-lives-matter-tribute-to-george-floyd-berlin-germany-06-jun-2020-10674287r	19
Berlin/BE	20	2020-06-06	{Berlin} AND {Berlin or BE} AND {"george floyd" OR "protests" OR "black lives matter" OR "blm"} after:2020-05-29	https://www.gettyimages.com.au/detail/news-photo/people-sit-in-silence-for-eight-minutes-and-46-seconds-in-news-photo/1247055344?adppopup=true	20
Lisbon/EST	1	2020-07-16	vida negra importa protesto lisboa portugal junho de 2020	https://www.gettyimages.com.au/detail/news-photo/protesters-hold-up-posters-during-a-march-against-racism-news-photo/1247245602	1
Lisbon/EST	2	2020-06-08	{Lisbon} AND {Estremadura or Portugal} AND {"george floyd" OR "protests" OR "black lives matter" OR "blm"} after:2020-05-29	https://www.theatlantic.com/photo/2020/06/images-worldwide-protest-movement/612811/	2
Lisbon/EST	3	2020-06-06	vida negra importa protesto lisboa portugal junho de 2020	https://www.gettyimages.com.au/detail/news-photo/protesters-hold-up-posters-during-a-march-against-racism-news-photo/1247245614	3
Lisbon/EST	4	2020-06-06	{Lisbon} AND {Estremadura or Portugal} AND {"george floyd" OR "protests" OR "black lives matter" OR "blm"} after:2020-05-29	https://www.shutterstock.com/editorial/news/black-lives-matter-protests%2C-portugal-2020-06-06	4
Lisbon/EST	5	2020-06-06	vida negra importa protesto lisboa portugal junho de 2020	https://www.alamy.com/lisbon-portugal-06th-june-2020-protesters-hold-placards-against-racism-during-the-demonstrationthousands-of-people-gathered-in-lisbon-to-demonstrate-against-racism-in-solidarity-with-the-movement-black-lives-matter-following-the-death-of-george-floyd-in-the-usa-credit-sopa-images-limitedalamy-live-news-image360508160.html	5
Lisbon/EST	6	2020-06-12	vida negra importa protesto lisboa portugal junho de 2020	https://rr.sapo.pt/2020/06/06/pais/e-se-fosse-contigo-milhares-protestam-contra-o-racismo-em-varias-cidades-portuguesas/especial/195758/	6
Lisbon/EST	7	2020-08-02	{Lisbon} AND {Estremadura or Portugal} AND {"george floyd" OR "protests" OR "black lives matter" OR "blm"} after:2020-05-29	https://www.aljazeera.com/news/2020/08/hundreds-join-protests-portugal-murder-black-man-200801195825314.html	7
Lisbon/EST	8	2020-06-06	{Lisbon} AND {Estremadura or Portugal} AND {"george floyd" OR "protests" OR "black lives matter" OR "blm"} after:2020-05-29	https://www.sopaimages.com/galleries/18390/black-lives-matter-march-in-lisbon-poland	8
Lisbon/EST	9	2020-06-06	vida negra importa protesto lisboa portugal junho de 2020	https://rr.sapo.pt/2020/06/06/pais/e-se-fosse-contigo-milhares-protestam-contra-o-racismo-em-varias-cidades-portuguesas/especial/195758/	9
Lisbon/EST	10	2020-06-06	{Lisbon} AND {Estremadura or Portugal} AND {"george floyd" OR "protests" OR "black lives matter" OR "blm"} after:2020-05-29	https://www.sopaimages.com/galleries/18390/black-lives-matter-march-in-lisbon-poland	10
Lisbon/EST	11	2020-06-06	{Lisbon} AND {Estremadura or Portugal} AND {"george floyd" OR "protests" OR "black lives matter" OR "blm"} after:2020-05-29	https://editorial01.shutterstock.com/wm-preview-1500/10672030m/907682bf/black-lives-matter-in-lisbon-portugal-shutterstock-editorial-10672030m.jpg	11
Lisbon/EST	12	2020-06-06	{Lisbon} AND {Estremadura or Portugal} AND {"george floyd" OR "protests" OR "black lives matter" OR "blm"} after:2020-05-29	https://www.sopaimages.com/galleries/18390/black-lives-matter-march-in-lisbon-poland	12
Lisbon/EST	13	2020-06-06	{Lisbon} AND {Estremadura or Portugal} AND {"george floyd" OR "protests" OR "black lives matter" OR "blm"} after:2020-05-29	https://www.alamy.com/lisbon-portugal-06th-june-2020-protesters-hold-placards-against-racism-during-the-demonstrationthousands-of-people-gathered-in-lisbon-to-demonstrate-against-racism-in-solidarity-with-the-movement-black-lives-matter-following-the-death-of-george-floyd-in-the-usa-credit-sopa-images-limitedalamy-live-news-image360508078.html	13
Lisbon/EST	14	2020-06-06	{Lisbon} AND {Estremadura or Portugal} AND {"george floyd" OR "protests" OR "black lives matter" OR "blm"} after:2020-05-29	https://www.shutterstock.com/editorial/image-editorial/black-lives-matter-in-lisbon-portugal-06-jun-2020-10672030n	14
Lisbon/EST	15	2020-06-06	{Lisbon} AND {Estremadura or Portugal} AND {"george floyd" OR "protests" OR "black lives matter" OR "blm"} after:2020-05-29	https://24.sapo.pt/atualidade/artigos/vidas-negras-importam-manifestacao-contra-racismo-junta-centenas-nas-ruas-de-lisboa#&gid=1&pid=16	15
Lisbon/EST	16	2020-06-06	vida negra importa protesto lisboa portugal junho de 2020	https://observador.pt/2020/06/06/fascista-o-teu-nome-esta-na-lista-a-manifestacao-contra-o-racismo-em-lisboa/	16
Lisbon/EST	17	2020-06-06	vida negra importa protesto lisboa portugal junho de 2020	https://observador.pt/2020/06/06/fascista-o-teu-nome-esta-na-lista-a-manifestacao-contra-o-racismo-em-lisboa/	17
Lisbon/EST	18	2020-06-06	vida negra importa protesto lisboa portugal junho de 2020	https://observador.pt/2020/06/06/fascista-o-teu-nome-esta-na-lista-a-manifestacao-contra-o-racismo-em-lisboa/	18
Lisbon/EST	19	2020-06-06	{Lisbon} AND {Estremadura or Portugal} AND {"george floyd" OR "protests" OR "black lives matter" OR "blm"} after:2020-05-29	https://www.alamy.com/protesters-holding-blm-placards-during-the-demonstrationsince-the-death-of-george-floyd-there-has-been-several-worldwide-protests-in-rejection-of-violence-and-as-a-main-objective-a-petition-to-take-care-of-life-in-a-campaign-called-black-lives-matter-lisbon-was-the-epicentre-of-the-demonstrations-where-protesters-hope-floyds-death-will-bring-about-a-radical-change-in-the-way…	19
Lisbon/EST	20	2020-06-06	{Lisbon} AND {Estremadura or Portugal} AND {"george floyd" OR "protests" OR "black lives matter" OR "blm"} after:2020-05-29	https://www.alamy.com/lisbon-portugal-06th-june-2020-protesters-hold-placards-against-racism-during-the-demonstrationthousands-of-people-gathered-in-lisbon-to-demonstrate-against-racism-in-solidarity-with-the-movement-black-lives-matter-following-the-death-of-george-floyd-in-the-usa-credit-sopa-images-limitedalamy-live-news-image360508075.html	20

## Sheet: Analysis
Table 1	City	State	Baseline (DOP) Prevalence	Baseline (DOP) Prevalence %	2 weeks Prevalence	2 weeks Prevalence %	4 weeks Prevalence	4 weeks Prevalence (%)	% Mask Use	% No Mask Use
	New York	New York
	Columbia	South Carolina
	Dallas	Texas
	Miami	Florida
	London	Greater London
	Sydney	NSW
	Melbourne	VIC
Table 2	Descriptive table
City	Date of Protest etc.	Use of Dispersing Agents in Protests
New York		Tear gas and Pepper Spray
Columbia		Tear gas and Pepper Spray
Dallas		Tear gas and Pepper Spray
Miami		Tear gas and Pepper Spray
London		Tear Gas and Pepper Spray
Sydney		Pepper Spray
Melbourne		Pepper Spray
